# Supplementary material for: Effect of Seasonal Variations on Soil Microbial, Extracellular Enzymes, and Ecological Stoichiometry in Tea Plantations
Source: Ecol Evol. 2025 May 12;15(5):e71362. doi: 10.1002/ece3.71362 (PMC12069803; doi:10.1002/ece3.71362)
Supplement: Supplementary file 8 — Table S1 [file ECE3-15-e71362-s012.xlsx]

## Sheet: Sheet1
Table S1 Basic information of the sample site
Site	Type	Longitude and Latitude	Altitude	Growing Area(ha)	Planting Mode	Age of trees (years)	Average Temperature (℃) and Rainfall (mm) for Spring Tea	Average Temperature (℃) and Rainfall (mm) for Autumn Tea
HY	Organic	27 ° 05 ′04.21'′ N, 107 ° 30 ′31.76′′ E	1315	120	Compound planting pattern	12	12.4℃/107.3mm	28.84℃/ 53.64 mm
						12
TS	Pollution-Free	27 ° 01 ′55.56'′ N, 107 ° 30 ′22.87′′ E	1304	1.13	Compound planting pattern	11
						11
XY	Conventional	27 ° 08 ′40.30'′ N, 107 ° 35 ′23.26′′ E	1228	0.93	Monoculture planting pattern	11
						11
