# Supplementary material for: Effect of Seasonal Variations on Soil Microbial, Extracellular Enzymes, and Ecological Stoichiometry in Tea Plantations
Source: Ecol Evol. 2025 May 12;15(5):e71362. doi: 10.1002/ece3.71362 (PMC12069803; doi:10.1002/ece3.71362)
Supplement: Supplementary file 9 — Table S2 [file ECE3-15-e71362-s011.xlsx]

## Sheet: Sheet1
Table S2 Characterization of soil nutrient stoichiometric ratios, soil enzyme stoichiometric ratiosand vectors in tea plantations under different management practices and seasonal dynamics
		TS		HY		XY
		Spring	Autumn	Spring	Autumn	Spring	Autumn
Soil physical and chemical properties	SOCg/kg	33.584±1.263Ab	27.57±0.722Ba	36.698±1.129Aa	22.046±1.127Bb	25.416±0.688Ac	21.984±0.739Bb
	TN g/kg	1.572±0.026Ab	1.932±0.304Aa	1.958±0.100Aa	1.794±0.142Aab	1.398±0.070Ac	1.534±0.298Ab
	TPg/kg	0.466±0.022Bc	0.66±0.155Ab	0.974±0.017Aa	1.056±0.137Aa	0.514±0.021Bb	0.598±0.064Ab
	C:Nsoil	21.364±0.733Aa	14.554±2.256Ba	18.762±0.468Ab	12.318±0.700Ba	18.222±1.146Ab	14.766±2.924Ba
	C:Psoil	72.222±4.896Aa	43.584±9.771Ba	37.69±1.475Ac	21.176±3.131Bb	49.514±2.395Ab	36.998±2.815Ba
	N:Psoil	3.378±0.174Aa	2.988±0.416Aa	2.01±0.116Ac	1.714±0.205Bb	2.726±0.243Ab	2.58±0.48Aa
soil EEAs	βG nmol/g/h	275.758±43.196Ba	344.972±18.683Aa	290.978±18.820Ba	370.8±19.552Aa	178.456±10.681Bb	368.984±17.068Aa
	CBH nmol/g/h	49±6.197Ba	81.73±5.667Aa	52.286±4.258Ba	95.556±6.807Ab	30.244±5.746Bb	90.442±4.834Aa
	NAG nmol/g/h	74.692±7.814Bb	117.354±11.4081Ab	93.482±9.612Ba	136.676±5.740Aa	67.99±8.446Bb	104.614±4.949Ac
	LAP nmol/g/h	17.982±1.186Aa	13.012±1.651Bb	18.312±1.006Aa	19.764±6.094Aa	14.132±1.367Bb	19.504±2.056Aa
	ACP nmol/g/h	327.838±36.357Bb	392.34±16.833Aa	373.548±21.047Aa	387.832±11.361Aa	264.344±20.455Bc	343.31±13.380Ab
soil EES	C:N EES	3.504±0.413Aa	3.286±0.228Ab	3.088±0.268Aa	2.99±0.239Ab	2.564±0.299Bb	3.712±0.269Aa
	N:P EES	0.282±0.019Ba	0.334±0.037Ab	0.298±0.018Ba	0.404±0.026Aa	0.312±0.040Ba	0.362±0.028Aab
	C:P EES	0.99±0.079Ba	1.086±0.047Ac	0.922±0.040Ba	1.2±0.033Ab	0.79±0.031Bb	1.34±0.046Aa
Vector	Vector_Length	0.922±0.026Aa	0.926±0.013Ab	0.894±0.018Ba	0.926±0.0167Ab	0.846±0.018Bb	0.972±0.013Aa
	Vector_angle	57.404±0.601Aa	55.78±0.897Ba	57.59±0.508Aa	53.896±0.391Bb	58.392±1.192Ba	53.98±0.507Ab
Large A is significantly differentially expressed between seasons, small a is significantly differentially expressed between management
