# Supplementary material for: Effect of Seasonal Variations on Soil Microbial, Extracellular Enzymes, and Ecological Stoichiometry in Tea Plantations
Source: Ecol Evol. 2025 May 12;15(5):e71362. doi: 10.1002/ece3.71362 (PMC12069803; doi:10.1002/ece3.71362)
Supplement: Supplementary file 10 — Table S3 [file ECE3-15-e71362-s003.xlsx]

## Sheet: Sheet1
Table S3Abundance of top 10 dominant species of microorganisms (phylum) and functional genes (Pathway Leveal3)
Spring						Autumn
Bacteria		Fungi		Archaea		Bacteria		Fungi		Archaea
Proteobacteria	0.3677	Mucoromycota	0.4882	Thaumarchaeota	0.3781	Proteobacteria	34.82	Mucoromycota	0.4336	Thaumarchaeota	0.5864
Actinobacteria	0.2979	Ascomycota	37.32%	Candidatus_Bathyarchaeota	0.2398	Actinobacteria	0.3258	Ascomycota	0.3605	Candidatus_Bathyarchaeota	0.1713
Acidobacteria	0.1652	Basidiomycota	0.1182	unclassified_d__Archaea	0.1468	Acidobacteria	0.161	Basidiomycota	0.168	unclassified_d__Archaea	0.0512
Chloroflexi	0.0952	Chytridiomycota	0.0073	Candidatus_Thermoplasmatota	0.1411	Chloroflexi	0.0746	Chytridiomycota	0.0133	Euryarchaeota	0.0294
Gemmatimonadetes	0.0112	Olpidiomycota	0.0057	Crenarchaeota	0.0424	Bacteroidetes	0.0159	Olpidiomycota	0.0114	Crenarchaeota	0.0266
unclassified_d__Bacteria	0.0097	Microsporidia	0.0028	Euryarchaeota	0.0387	Planctomycetes	0.012	Zoopagomycota	0.0068	Candidatus_Thermoplasmatota	0.0075
Planctomycetes	0.0097	Zoopagomycota	0.0027	Candidatus_Marsarchaeota	0.003	Gemmatimonadetes	0.0114	Microsporidia	0.0031	Candidatus_Woesearchaeota	0.0047
Bacteroidetes	0.0076	Cryptomycota	0.0009	Candidatus_Woesearchaeota	0.0022	Verrucomicrobia	0.011	Cryptomycota	0.0018	Candidatus_Aenigmarchaeota	0.0019
Verrucomicrobia	0.0075	unclassified_k__Fungi	0.0005	Candidatus_Aenigmarchaeota	0.0014	unclassified_d__Bacteria	0.0103	Blastocladiomycota	0.0005	Candidatus_Thorarchaeota	0.0018
Candidatus_Eremiobacteraeota	0.0052	Blastocladiomycota	0	Nanoarchaeota	0.0008	Candidatus_Eremiobacteraeota	0.0063	unclassified_k__Fungi	0.0003	Nanoarchaeota	0.0015
C-KEGG		N-KEGG		P-KEGG		C-KEGG		N-KEGG		P-KEGG
Metabolic pathways	0.1124	Nitrogen metabolism	0.1711	Metabolic pathways	0.1541	Metabolic pathways	0.1111	Nitrogen metabolism	0.1745	Metabolic pathways	0.1567
Microbial metabolism in diverse environments	0.112	Metabolic pathways	0.1618	ABC transporters	0.112	Microbial metabolism in diverse environments	0.1107	Metabolic pathways	0.1653	ABC transporters	0.1055
Carbon metabolism	0.109	Microbial metabolism in diverse environments	0.1418	Purine metabolism	0.0783	Carbon metabolism	0.1081	Microbial metabolism in diverse environments	0.1417	Purine metabolism	0.0974
Biosynthesis of secondary metabolites	0.0859	Alanine, aspartate and glutamate metabolism	0.0975	Two-component system	0.0727	Biosynthesis of secondary metabolites	0.0852	Alanine, aspartate and glutamate metabolism	0.0974	Two-component system	0.0697
Carbon fixation pathways in prokaryotes	0.0838	Biosynthesis of amino acids	0.0697	Biosynthesis of secondary metabolites	0.059	Carbon fixation pathways in prokaryotes	0.0832	Biosynthesis of amino acids	0.0702	Biosynthesis of secondary metabolites	0.0621
Pyruvate metabolism	0.0513	Arginine biosynthesis	0.0664	Oxidative phosphorylation	0.0526	Pyruvate metabolism	0.05024	Arginine biosynthesis	0.0651	Oxidative phosphorylation	0.0499
Carbon fixation in photosynthetic organisms	0.0374	Two-component system	0.0446	RNA degradation	0.0401	Citrate cycle (TCA cycle)	0.0371	Two-component system	0.0411	Biosynthesis of cofactors	0.0491
Citrate cycle (TCA cycle)	0.0365	Necroptosis	0.0446	Tuberculosis	0.0384	Carbon fixation in photosynthetic organisms	0.0359	Necroptosis	0.0424	RNA degradation	0.0369
Glycolysis / Gluconeogenesis	0.0318	Glyoxylate and dicarboxylate metabolism	0.0418	Biosynthesis of cofactors	0.0307	Propanoate metabolism	0.0356	Glyoxylate and dicarboxylate metabolism	0.0401	Tuberculosis	0.0343
Glyoxylate and dicarboxylate metabolism	0.0299	Glutamatergic synapse	0.0354	Microbial metabolism in diverse environments	0.0303	Glycolysis / Gluconeogenesis	0.0312	Biosynthesis of secondary metabolites	0.0356	Microbial metabolism in diverse environments	0.0303
