# Supplementary material for: Effect of Seasonal Variations on Soil Microbial, Extracellular Enzymes, and Ecological Stoichiometry in Tea Plantations
Source: Ecol Evol. 2025 May 12;15(5):e71362. doi: 10.1002/ece3.71362 (PMC12069803; doi:10.1002/ece3.71362)
Supplement: Supplementary file 11 — Table S4 [file ECE3-15-e71362-s014.xlsx]

## Sheet: Sheet1
Table S4 Analysis of α-diversity indices of soil microorganisms in tea plantations in different seasons
		Bacteria		Fungi		Archaea
		Spring	Autumn	Spring	Autumn	Spring	Autumn
TS	Chao1	16712.8±92.66Ac	16975.8±828.67Ab	198±15.23Aa	170.8±22.35Ab	305.4±11.44Ab	312.4±24.39Aa
	Shannon	4.8208±0.08Ab	4.9232±0.19Ab	3.8994±0.28Aab	4.1509±0.048Aa	2.8585±0.08Ab	2.8658±0.21Ab
	Simpson	0.0406±0.01Aa	0.0396±0.02Aa	0.0599±0.02Aab	0.0374±0.004Bb	0.1217±0.008Aa	0.1253±0.03Aa
HY	Chao1	18823±220.39Ba	19918±385.82Aa	225.6±14.14Aa	227.8±23.65Aa	338.4±13.01Aa	308.4±24.38Ba
	Shannon	5.0275±0.022Ba	5.2955±0.05Aa	4.0188±0.06Aa	3.8543±0.30Aa	3.1167±0.037Aa	3.7868±0.60Aa
	Simpson	0.032±0.001Ab	0.0284±0.01Aa	0.0478±0.005Bb	0.0863±0.03Aa	0.1096±0.01Aa	0.0679±0.06Aa
XY	Chao1	17737.8±765.23Ab	15858.2±1318.47Bb	210.4±22.85Aa	131.8±23.44Bb	322.6±23.70Aab	275.6±67.95Aa
	Shannon	4.9099±0.11Aab	4.8678±0.29Ab	3.6764±0.14Ab	3.9005±0.27Aa	3.1236±0.20Aa	2.8691±0.19Ab
	Simpson	0.0353±0.002Ab	0.0453±0.02Aa	0.0829±0.02Aa	0.0496±0.02Bb	0.1102±0.04Aa	0.1338±0.03Aa
Large A is significantly differentially expressed between seasons, small a is significantly differentially expressed between management
