# Supplementary material for: Effect of Seasonal Variations on Soil Microbial, Extracellular Enzymes, and Ecological Stoichiometry in Tea Plantations
Source: Ecol Evol. 2025 May 12;15(5):e71362. doi: 10.1002/ece3.71362 (PMC12069803; doi:10.1002/ece3.71362)
Supplement: Supplementary file 12 — Table S5 [file ECE3-15-e71362-s016.xlsx]

## Sheet: Sheet1
Table S5 Analysis of soil functional gene (KEGG) α diversity indices in tea plantations in different seasons
		C-KEGG		N-KEGG		P-KEGG
		Spring	Autumn	Spring	Autumn	Spring	Autumn
TS	Chao1	100.6±1.14Aa	100±0.71Aa	42.8±0.84Aa	43.6±0.55Aa	49.2±0.45Bb	50.2±0.84Aa
	Shannon	3.811±0.01Aa	3.8109±0.01Aa	2.6847±0.02Ab	2.7035±0.03Ab	3.2049±0.01Ab	3.2281±0.03Aab
	Simpson	0.03147±0.0003Aa	0.03099±0.0002Bab	0.1076±0.002Aa	0.1045±0.004Aa	0.05269±0.001Aa	0.05092±0.002Aab
HY	Chao1	100.6±1.52Aa	94.4±2.88Bb	43.8±0.84Aa	38.4±2.70Bb	50.6±0.55Aa	49.2±0.84Ba
	Shannon	3.796±0.004Ab	3.7646±0.02Bb	2.7513±0.01Ba	2.8198±0.04Aa	3.226±0.01Aa	3.2039±0.02Bb
	Simpson	0.03132±0.0002Aa	0.03182±0.001Aa	0.0954±0.002Ac	0.0835±0.01Bb	0.05136±0.0004Bb	0.05271±0.001Aa
XY	Chao1	101.2±1.10Aa	100.2±2.17Aa	44.2±0.84Aa	43.8±0.84Aa	49.8±0.84Aab	49±1.41Aa
	Shannon	3.7982±0.007Ab	3.8157±0.02Aa	2.7709±0.02Aa	2.7819±0.05Aa	3.2172±0.007Ba	3.2483±0.02Aa
	Simpson	0.03135±0.0003Aa	0.03015±0.001Bb	0.09775±0.001Ab	0.09855±0.01Aa	0.05085±0.0003Ab	0.04902±0.001Bb
Large A is significantly differentially expressed between seasons, small a is significantly differentially expressed between management
