# Supplementary material for: Effect of Seasonal Variations on Soil Microbial, Extracellular Enzymes, and Ecological Stoichiometry in Tea Plantations
Source: Ecol Evol. 2025 May 12;15(5):e71362. doi: 10.1002/ece3.71362 (PMC12069803; doi:10.1002/ece3.71362)
Supplement: Supplementary file 13 — Table S6 [file ECE3-15-e71362-s009.xlsx]

## Sheet: Sheet1
Table S6 Mantel test analysis of soil microbial communities and functional gene to soil environmental factor ratios in tea plantations in different seasons
		Bacteria		Fungi		Archaea		C-KEGG		N-KEGG		P-KEGG
		Mantel r	P	Mantel r	P	Mantel r	P	Mantel r	P	Mantel r	P	Mantel r	P
Spring	TN	0.36	0.011	0.57	0.001	0.14	0.14	0.05	0.296	0.23	0.019	0.13	0.142
	Soil C:N	0.56	0.001	0.21	0.025	0.47	0.001	0.6	0.001	0.73	0.001	0.54	0.001
	Soil N:P	0.56	0.001	0.56	0.001	0.35	0.006	0.56	0.001	0.68	0.001	0.51	0.001
	CBH	0.48	0.002	0.27	0.02	0.36	0.006	0.12	0.12	0.26	0.02	0.33	0.01
	NAG	0.26	0.013	0.12	0.139	-0.04	0.561	0.12	0.151	0.17	0.059	0.2	0.058
	LAP	0.56	0.001	0.19	0.077	0.41	0.003	0.19	0.084	0.34	0.006	0.44	0.002
	EES C:P	0.53	0.001	0.34	0.007	0.38	0.003	0.36	0.004	0.48	0.003	0.51	0.001
	EES N:P	0.08	0.225	-0.07	0.68	0.15	0.18	-0.1	0.735	0.06	0.311	-0.07	0.693
Autumn	SOC	-0.01	0.485	0.15	0.069	0.07	0.202	0.03	0.334	0.05	0.253	-0.02	0.542
	TP	0.64	0.001	0.51	0.001	0.58	0.001	0.66	0.001	0.67	0.001	0.52	0.001
	Soil C:N	0.22	0.03	0.18	0.087	0.19	0.117	0.2	0.05	0.15	0.09	0.23	0.041
	BG	-0.078	0.76	-0.078	0.759	-0.014	0.504	-0.08	0.764	-0.077	0.769	-0.091	0.785
	CBH	-0.019	0.532	0.062	0.253	-0.071	0.691	0.018	0.424	0.115	0.133	-0.054	0.671
	LAP	0.088	0.171	-0.059	0.708	0.217	0.045	0.142	0.071	0.075	0.19	0.044	0.332
	ACP	0.19	0.052	0.107	0.153	-0.005	0.463	0.119	0.153	0.053	0.263	0.281	0.016
	EES C:N	0.31	0.007	0.21	0.042	0.02	0.458	0.3	0.01	0.2	0.009	0.38	0.003
