# Supplementary material for: Effect of Seasonal Variations on Soil Microbial, Extracellular Enzymes, and Ecological Stoichiometry in Tea Plantations
Source: Ecol Evol. 2025 May 12;15(5):e71362. doi: 10.1002/ece3.71362 (PMC12069803; doi:10.1002/ece3.71362)
Supplement: Supplementary file 14 — Table S7 [file ECE3-15-e71362-s001.xlsx]

## Sheet: Sheet1
Table S7 Redundancy analysis of soil physicochemical factors and tea quality in tea plantations with soil microorganisms, respectively
		Spring					Autumn
		RDA1	RDA2	Correlation(r2)	Significance(P)		RDA1	RDA2	Correlation(r2)	Significance(P)
Soil microbiology	TN	0.56	0.84	0.79	0.001	SOC	0.71	-0.7	0.23	0.212
	Soil C:N	-0.62	0.78	0.36	0.071	TP	-1	0.08	0.79	0.001
	Soil N:P	-1	-0.05	0.58	0.002	Soil C:N	0.99	0.12	0.26	0.145
	CBH	0.018	0.99	0.76	0.001	BG	-0.96	0.27	0.04	0.794
	NAG	0.66	0.75	0.53	0.01	CBH	-0.96	-0.27	0.14	0.428
	LAP	0.18	0.98	0.69	0.003	LAP	-0.36	0.93	0.35	0.077
	EES C:P	0.54	-0.93	0.2	0.289	ACP	-0.91	-0.41	0.32	0.101
	EES N:P	0	1	0.52	0.02	EES C:N	1	-0.01	0.43	0.043
Functional genes (KEGG)	TN	0.41	-0.91	0.63	0.003	SOC	0.62	-0.78	0.35	0.065
	Soil C:N	-0.66	-0.75	0.43	0.047	TP	-0.98	0.21	0.69	0.001
	Soil N:P	-1	0.1	0.57	0.011	Soil C:N	1	0.06	0.27	0.141
	CBH	0	-1	0.78	0.002	BG	-0.68	0.73	0.06	0.66
	NAG	0.64	-0.77	0.69	0.003	CBH	-1	0.03	0.15	0.382
	LAP	0.04	-1	0.74	0.002	LAP	-0.42	0.91	0.35	0.079
	EES C:P	0.9	0.44	0.37	0.063	ACP	-0.89	-0.45	0.22	0.219
	EES N:P	-0.15	-0.99	0.59	0.005	EES C:N	1	0.01	0.45	0.041
