# Supplementary material for: Effect of Seasonal Variations on Soil Microbial, Extracellular Enzymes, and Ecological Stoichiometry in Tea Plantations
Source: Ecol Evol. 2025 May 12;15(5):e71362. doi: 10.1002/ece3.71362 (PMC12069803; doi:10.1002/ece3.71362)
Supplement: Supplementary file 15 — Table S8 [file ECE3-15-e71362-s013.xlsx]

## Sheet: Sheet1
Table S8. Random Forest Importance Ordering
Variable	Spring	Autumn
	R2
Bacteria Richness	0.901423	0.69108
Bacteria Diversity	0.586448	0.698836
Fungi Richness	0.759666	0.72626
Fungi Diversity	0.495474	0.345712
Archaea Richnessx	0.703004	0.563458
Archaea Diversity	0.709791	0.661871
C-KEGG Richness	0.0653189	0.555653
C-KEGG Diversity	0.359123	0.605169
N-KEGG Richness	0.45401	0.639193
N-KEGG Diversity	0.476514	0.504245
P-KEGG Richness	0.555657	0.412646
P-KEGG Diversity	0.493347	0.409132
Variable	Spring	Autumn
	R2
SOC	0.717869	0.691899
TN	0.615321	0.436743
TP	0.792171	0.78594
Soil C:N	0.602749	0.410971
Soil N:P	0.847186	0.674287
Soil C:P	0.82987	0.636059
βG	0.662205	0.368144
CBH	0.489102	0.548582
NAG	0.624333	0.564989
LAP	0.455547	0.394165
ACP	0.549329	0.38582
Vector_Length	0.565385	0.542238
Vector_angle	0.465914	0.52012
EES C:N	0.636666	0.313965
EES N:P	0.30266	0.477718
EES C:P	0.636884	0.539828
Bacteria Richness	0.892439	0.687631
Bacteria Diversity	0.712818	0.826163
Fungi Richness	0.765848	0.700472
Fungi Diversity	0.542782	0.444274
Archaea Richnessx	0.749014	0.594398
Archaea Diversity	0.709612	0.845156
