# Supplementary material for: Effect of Seasonal Variations on Soil Microbial, Extracellular Enzymes, and Ecological Stoichiometry in Tea Plantations
Source: Ecol Evol. 2025 May 12;15(5):e71362. doi: 10.1002/ece3.71362 (PMC12069803; doi:10.1002/ece3.71362)
Supplement: Supplementary file 16 — Table S9 [file ECE3-15-e71362-s006.xlsx]

## Sheet: Sheet1
Table S9. Proposed Management Strategies for Karst Tea Plantations
Strategy		Rationale		Supporting Evidence
Spring carbon supplementation		Enhances microbial C metabolism, stabilizes SOC		Higher C-acquiring enzyme activity in autumn (Fig. S1)
Autumn organic P fertilization		Alleviates P limitation, boosts phosphatase activity		Persistent P limitation (vector angle >45°, Sect. 3.2)
Intercropping		Enriches P-solubilizing microbes, improves resilience		Bacterial diversity drives functional genes (Fig. 7)
